# Supplementary material for: Longitudinal changes in superficial microvasculature in glaucomatous retinal nerve fiber layer defects after disc hemorrhage
Source: Sci Rep. 2020 Dec 16;10:22058. doi: 10.1038/s41598-020-79151-y (PMC7744505; doi:10.1038/s41598-020-79151-y)
Supplement: Supplementary file 3 — Supplementary Information. [file 41598_2020_79151_MOESM3_ESM.xlsx]

## Sheet: all data
Longitudinal Changes in Superficial Microvasculature in Glaucomatous Retinal Nerve Fiber Layer Defects after Disc Hemorrhage. Yoko Okamoto, Tadamichi Akagi, Kenji Suda, Takanori Kameda, Masahiro Miyake, Hanako Ohashi Ikeda, Eri Nakano, Akihito Uji, Akitaka Tsujikawa
Patient no.	SideLoc	MvD (microvasculature dropout)	DH (disc hemorrhage)	observation period(months)	Diag (0:PPG, 1:POAG)	Age	Sex (0:female, 1:male)	CCT (central corneal thickness)	AL (axial length)	Medication-baseline	Medication-last	time (year)	IOP (intraocular pressure)	meanIOP	deMv (decreased superficial retinal microvasculature)-angle	VD (vessel density)	NFLD angle	SSI	deMv-angle (by EN)	NFLD angle (by EN)
1	LI	1	0	24	1	38	1	566	26.48	0	0	0	18	17.5	31.88	62.99	22.5	76	36.39	22.22
1	LI	1	0	24	1	38	1	566	26.48	0	0	0.5	17	17.5	32.07	56.76	22.39	72	35.91	23.89
1	LI	1	0	24	1	38	1	566	26.48	0	0	1.5	16	17.5	34.36	58.1	17.59	78	37.8	22.11
1	LI	1	0	24	1	38	1	566	26.48	0	0	2	18	17.5	33.13	62.94	21.99	74	37.43	22.85
1	RI	1	1	24	1	38	1	567	27	1	2	0	16	16.3	50.87	51.95	14	67	53.61	11.38
1	RI	1	1	24	1	38	1	567	27	1	2	0.5	16	16.3	53.45	58.13	19.6	68	53.97	18.58
1	RI	1	1	24	1	38	1	567	27	1	2	1.5	17	16.3	56.05	46.3	18.79	70	56.37	19.75
1	RI	1	1	24	1	38	1	567	27	1	2	2	16	16.3	66.37	45.26	34.94	64	66.06	17.81
2	LI	0	0	25	1	50	0	489	24.42	1	1	0	12	11.8	21.85	58.94	5.18	69	23.94	6.85
2	LI	0	0	25	1	50	0	489	24.42	1	1	0.5	12	11.8	19.41	62.47	5.31	72	23.63	7.24
2	LI	0	0	25	1	50	0	489	24.42	1	1	1	12	11.8	19.1	62.24	5.78	66	23.82	6.32
2	LI	0	0	25	1	50	0	489	24.42	1	1	2.08	11	11.8	20.9	63.76	5.9	76	24.85	7.27
2	RS	1	0	25	1	50	0	508	25.06	1	1	0	13	12.5	41.74	51.88	6.56	74	40.16	9.68
2	RS	1	0	25	1	50	0	508	25.06	1	1	0.5	13	12.5	41.87	55.03	10.05	74	42.28	10.07
2	RS	1	0	25	1	50	0	508	25.06	1	1	1	12	12.5	40.68	55.92	7.49	74	39.83	9.65
2	RS	1	0	25	1	50	0	508	25.06	1	1	2.08	11	12.5	41.68	49.68	9.48	73	40.02	9.38
3	LI	1	1	24	1	73	1	524	24.88	2	3	0	12	9.9	41.5	51.39	32.8	72	40.98	34.8
3	LI	1	1	24	1	73	1	524	24.88	2	3	0.25	10	9.9	34.87	NA	28.24	61	40.5	29.76
3	LI	1	1	24	1	73	1	524	24.88	2	3	0.5	9	9.9	41.68	34.74	28.65	65	40.59	22.12
3	LI	1	1	24	1	73	1	524	24.88	2	3	0.75	11	9.9	49.63	45.57	24.5	63	41.58	29.28
3	LI	1	1	24	1	73	1	524	24.88	2	3	1.5	8	9.9	44.67	47.65	31.21	76	41.12	37.87
3	LI	1	1	24	1	73	1	524	24.88	2	3	2	11	9.9	46.76	41.52	30.92	74	41.18	32.2
3	LS	0	0	24	1	73	1	524	24.88	2	3	0	12	9.9	NA	60.64	10.62	72	NA	11.62
3	LS	0	0	24	1	73	1	524	24.88	2	3	0.25	10	9.9	17.45	NA	10.6	61	17.21	9.87
3	LS	0	0	24	1	73	1	524	24.88	2	3	0.5	9	9.9	12.85	59.22	11.82	65	18.43	8.76
3	LS	0	0	24	1	73	1	524	24.88	2	3	0.75	11	9.9	19.77	63.05	12.54	63	18.11	9.4
3	LS	0	0	24	1	73	1	524	24.88	2	3	1.5	8	9.9	NA	64.61	11.23	76	NA	10.66
3	LS	0	0	24	1	73	1	524	24.88	2	3	2	11	9.9	16.59	65.18	11.85	74	18.74	10.34
3	RI	1	1	24	1	73	1	519.6	25.43	1	1	0	14	12.8	30.24	60.24	29.58	68	31.48	32.45
3	RI	1	1	24	1	73	1	519.6	25.43	1	1	0.25	11	12.8	33.07	57.32	32.51	68	33.88	37.58
3	RI	1	1	24	1	73	1	519.6	25.43	1	1	0.5	12	12.8	32.82	61.95	37.09	72	33.8	29.73
3	RI	1	1	24	1	73	1	519.6	25.43	1	1	0.75	12	12.8	37.64	58.95	30.48	69	37.62	28.05
3	RI	1	1	24	1	73	1	519.6	25.43	1	1	1.5	14	12.8	37.14	56.09	33.73	59	36.88	28.83
3	RI	1	1	24	1	73	1	519.6	25.43	1	1	2	15	12.8	38.04	59.81	28.87	72	38.28	27.72
4	LS	0	1	18	1	63	0	557	25.34	0	2	0	19	19	34.69	59.34	18.14	84	31.18	17.74
4	LS	0	1	18	1	63	0	557	25.34	0	2	0.5	19	19	38.48	62.07	21.61	82	31.2	20.36
4	LS	0	1	18	1	63	0	557	25.34	0	2	1	20	19	33.17	62.55	23.1	79	32.33	19.21
4	LS	0	1	18	1	63	0	557	25.34	0	2	1.5	18	19	39.96	59.59	20.49	85	32.34	21.34
4	RI	0	0	18	1	63	0	556	25.18	0	2	0	21	20.3	31.36	58.34	8.87	81	23.94	9.59
4	RI	0	0	18	1	63	0	556	25.18	0	2	0.5	20	20.3	26.96	62.28	9.26	73	23.3	9.71
4	RI	0	0	18	1	63	0	556	25.18	0	2	1	20	20.3	27.53	57.89	8.82	76	27.42	9.44
4	RI	0	0	18	1	63	0	556	25.18	0	2	1.5	20	20.3	27.55	60.03	8.78	79	27	9.93
5	LI	0	0	25	1	53	1	534	26.58	4	4	0	12	11.7	45.24	43.91	41.57	62	51.75	42.27
5	LI	0	0	25	1	53	1	534	26.58	4	4	0.25	12	11.7	49.39	53.81	40.14	72	52.05	39.03
5	LI	0	0	25	1	53	1	534	26.58	4	4	0.5	13	11.7	48.7	52.23	35.71	69	48.63	34.37
5	LI	0	0	25	1	53	1	534	26.58	4	4	1	11	11.7	61	56.18	36.79	68	59.6	36.54
5	LI	0	0	25	1	53	1	534	26.58	4	4	1.25	12	11.7	61.34	53.14	36	69	57.39	39.86
5	LI	0	0	25	1	53	1	534	26.58	4	4	2.08	11	11.7	60.3	48.2	38.95	66	58.46	35.82
5	RI	1	1	25	1	53	1	534	26.58	4	4	0	13	12.8	47.85	39.23	29.87	70	48.53	33.38
5	RI	1	1	25	1	53	1	534	26.58	4	4	0.25	12	12.8	52.01	34.5	32.01	66	57.84	27.57
5	RI	1	1	25	1	53	1	534	26.58	4	4	0.5	13	12.8	53.36	35.37	30.5	65	53.42	26.23
5	RI	1	1	25	1	53	1	534	26.58	4	4	1	12	12.8	60.09	42.08	32.87	64	59.05	30.16
5	RI	1	1	25	1	53	1	534	26.58	4	4	1.25	13	12.8	59.12	37.73	33.79	64	58.99	30.63
5	RI	1	1	25	1	53	1	534	26.58	4	4	2.08	14	12.8	59.03	39.16	37.72	66	57.34	27.46
5	RS	0	0	25	1	53	1	537	27.01	4	4	0	13	12.8	20.4	55.92	5.09	70	17.23	10.84
5	RS	0	0	25	1	53	1	537	27.01	4	4	0.25	12	12.8	20.94	52.16	6.04	66	20.35	10.07
5	RS	0	0	25	1	53	1	537	27.01	4	4	0.5	13	12.8	21.65	50.91	7.04	65	20.03	7.48
5	RS	0	0	25	1	53	1	537	27.01	4	4	1	12	12.8	21.63	55.71	8.67	64	18.59	13.27
5	RS	0	0	25	1	53	1	537	27.01	4	4	1.25	13	12.8	22.3	57.67	7.47	64	20.49	11.37
5	RS	0	0	25	1	53	1	537	27.01	4	4	2.08	14	12.8	21.29	53.85	8.53	66	20.24	9.59
6	LI	0	1	24	1	47	0	566	23.41	2	3	0	12	13.1	44.91	61.13	45.12	73	47.49	44.33
6	LI	0	1	24	1	47	0	566	23.41	2	3	0.5	14	13.1	53.03	61.99	47.32	71	54.94	45.84
6	LI	0	1	24	1	47	0	566	23.41	2	3	1	15	13.1	52.85	57.99	47.23	77	54.08	44.69
6	LI	0	1	24	1	47	0	566	23.41	2	3	2	12	13.1	53.14	59.48	48.65	77	54.76	43.26
6	LS	0	1	24	1	47	0	566	23.41	2	3	0	12	13.1	18.35	58.21	8.42	73	18.33	8.72
6	LS	0	1	24	1	47	0	566	23.41	2	3	0.5	14	13.1	26.12	57.34	6.07	71	25.87	7.88
6	LS	0	1	24	1	47	0	566	23.41	2	3	1	15	13.1	25.03	56.69	7.8	77	25.29	7.29
6	LS	0	1	24	1	47	0	566	23.41	2	3	2	12	13.1	27.52	57.58	7.62	77	26.4	6.88
7	LI	1	1	12	1	54	0	554	22.89	4	4	0	15	15.7	32.39	53.16	23.4	75	32.25	33.82
7	LI	1	1	12	1	54	0	554	22.89	4	4	0.5	14	15.7	NA	51.4	30.78	77	NA	35.91
7	LI	1	1	12	1	54	0	554	22.89	4	4	1	18	15.7	41.39	55.1	36.17	68	42.03	34.26
7	LS	0	0	12	1	54	0	554	22.89	4	4	0	15	15.7	37.81	49.79	29.01	75	29.58	27.35
7	LS	0	0	12	1	54	0	554	22.89	4	4	0.5	14	15.7	NA	51.75	37.15	77	NA	25.55
7	LS	0	0	12	1	54	0	554	22.89	4	4	1	18	15.7	37.74	47.45	43.12	68	43.23	29.08
7	RI	1	1	12	0	54	0	539	22.92	4	4	0	14	14.7	36.88	58.78	26.57	76	30.33	28.03
7	RI	1	1	12	0	54	0	539	22.92	4	4	0.5	15	14.7	NA	59.76	33.77	74	NA	26.05
7	RI	1	1	12	0	54	0	539	22.92	4	4	1	15	14.7	33.53	59.82	26.98	68	37	26.73
8	LS	0	0	11	1	65	1	530	23.47	1	1	0	15	15.5	54.64	45.72	58.11	78	55.65	53.65
8	LS	0	0	11	1	65	1	530	23.47	1	1	0.25	15	15.5	55.33	45.12	59.67	71	55.23	52.15
8	LS	0	0	11	1	65	1	530	23.47	1	1	0.58	17	15.5	56.89	41.99	56.66	78	53.98	56.62
8	LS	0	0	11	1	65	1	530	23.47	1	1	0.92	15	15.5	59.52	48.03	55.47	75	57.84	52.92
8	RI	1	0	11	0	65	1	534	23.41	1	1	0	15	15.8	24.88	50.26	15.41	73	22.17	13.06
8	RI	1	0	11	0	65	1	534	23.41	1	1	0.25	15	15.8	25.88	49.98	13.76	78	21.32	11.63
8	RI	1	0	11	0	65	1	534	23.41	1	1	0.58	18	15.8	28.06	46.88	9.6	63	25.31	13.22
8	RI	1	0	11	0	65	1	534	23.41	1	1	0.92	15	15.8	29.77	54.82	13.86	74	27.92	15.76
9	LI	0	1	22	1	60	1	511	26.02	1	1	0	13	12.6	8.99	56.13	6.88	87	9.86	13.47
9	LI	0	1	22	1	60	1	511	26.02	1	1	0.17	11	12.6	11.9	51.68	NA	76	12.5	NA
9	LI	0	1	22	1	60	1	511	26.02	1	1	0.5	10	12.6	13.18	59.19	6.67	78	13.71	14.81
9	LI	0	1	22	1	60	1	511	26.02	1	1	0.75	12	12.6	12.66	51.29	10.41	87	12.2	13.63
9	LI	0	1	22	1	60	1	511	26.02	1	1	1.58	13	12.6	18.35	54.93	16.26	78	18.29	15.93
9	LI	0	1	22	1	60	1	511	26.02	1	1	1.83	14	12.6	17.19	53.73	15.62	80	17.53	15.19
9	RI	1	0	22	1	59	1	503	25.82	1	1	0	13	12.7	46.63	42.43	18.35	88	46.65	14.12
9	RI	1	0	22	1	59	1	503	25.82	1	1	0.17	12	12.7	NA	36.1	NA	83	NA	NA
9	RI	1	0	22	1	59	1	503	25.82	1	1	0.5	11	12.7	45.34	43.68	22.64	88	44.21	15.7
9	RI	1	0	22	1	59	1	503	25.82	1	1	0.75	12	12.7	46.91	46.94	21.77	87	45.7	15.23
9	RI	1	0	22	1	59	1	503	25.82	1	1	1.58	14	12.7	NA	51.15	19.2	82	NA	12.47
9	RI	1	0	22	1	59	1	503	25.82	1	1	1.83	14	12.7	45.2	47.97	21.63	80		13.51
10	RI	0	0	18	1	49	0	436	26.85	0	2	0	11	10.7	44.5	62.27	9.19	73	44.55	8.87
10	RI	0	0	18	1	49	0	436	26.85	0	2	0.5	10	10.7	45	64.46	10.8	79	41.91	7.83
10	RI	0	0	18	1	49	0	436	26.85	0	2	1.5	11	10.7	44.98	67.44	10.32	68	44.2	8.23
11	LI	1	1	28	1	45	0	499	25.11	1	3	0	10	11.7	33.52	53.34	12.73	74	36.99	25.56
11	LI	1	1	28	1	45	0	499	25.11	1	3	0.33	13	11.7	44.94	48.54	9.63	77	47.49	26.58
11	LI	1	1	28	1	45	0	499	25.11	1	3	1.75	12	11.7	50.86	47.22	16.94	78	51.12	22.89
11	LI	1	1	28	1	45	0	499	25.11	1	3	2.33	11	11.7	53.51	48.78	21.32	78	54.72	26.41
11	LS	1	1	28	1	45	0	499	25.11	1	3	0	10	11.7	35.11	51.28	38.38	74	37.24	13.17
11	LS	1	1	28	1	45	0	499	25.11	1	3	0.33	13	11.7	35.72	46.08	44.65	77	33.04	12.67
11	LS	1	1	28	1	45	0	499	25.11	1	3	1.75	12	11.7	41.75	52.19	36.24	78	43.68	12.24
11	LS	1	1	28	1	45	0	499	25.11	1	3	2.33	11	11.7	44.39	45.32	36.15	78	42.27	12.28
11	RI	1	1	28	1	45	0	500	24.92	1	3	0	10	11.7	27.28	51.61	27.72	75	29.3	19.71
11	RI	1	1	28	1	45	0	500	24.92	1	3	0.33	13	11.7	33	53.34	29.65	77	37.09	20.3
11	RI	1	1	28	1	45	0	500	24.92	1	3	1.75	11	11.7	36.81	59.01	30.12	81	37.95	22.81
11	RI	1	1	28	1	45	0	500	24.92	1	3	2.33	12	11.7	45.36	52.66	29.54	75	41.68	23.67
11	RS	0	1	28	1	45	0	500	24.92	1	3	0	10	11.7	33.49	52.57	3.84	75	33.11	8.01
11	RS	0	1	28	1	45	0	500	24.92	1	3	0.33	13	11.7	41.65	55.12	6.7	77	38.55	7.61
11	RS	0	1	28	1	45	0	500	24.92	1	3	1.75	11	11.7	43.2	49.99	6.13	81	41.92	10.97
11	RS	0	1	28	1	45	0	500	24.92	1	3	2.33	12	11.7	46.03	53.67	9.53	75	41.95	10.35
12	LI	0	1	13	1	49	0	528	25.43	1	2	0	16	19	21.4	57.31	20.98	84	26.93	19.61
12	LI	0	1	13	1	49	0	528	25.43	1	2	0.25	18	19	25.27	60.74	24.66	78	26.76	18.88
12	LI	0	1	13	1	49	0	528	25.43	1	2	0.58	22	19	28.69	59.99	20.28	80	28.71	18.89
12	LI	0	1	13	1	49	0	528	25.43	1	2	1.08	20	19	29.74	59.76	23.27	79	31.33	19.73
13	LS	0	0	25	1	46	1	468	24.79	2	2	0	11	12	12.65	60.42	12.68	67	12.67	11.74
13	LS	0	0	25	1	46	1	468	24.79	2	2	1.5	13	12	11.56	60.09	12.19	73	8.11	11.34
13	LS	0	0	25	1	46	1	468	24.79	2	2	2.08	12	12	11.11	58.18	12.6	60	10.68	13.38
13	RI	0	1	25	0	46	1	467	24.77	1	2	0	11	11.3	5.25	61.19	0	80	5.36	6.61
13	RI	0	1	25	0	46	1	467	24.77	1	2	1.58	11	11.3	13.06	63.05	6.05	74	8.99	6.55
13	RI	0	1	25	0	46	1	467	24.77	1	2	2.08	12	11.3	13.58	64.15	7.03	72	9.02	6.31
14	RS	1	1	24	1	60	0	497	26.11	2	2	0	14	13.5	35.94	49.33	21.21	71	44.42	21.08
14	RS	1	1	24	1	60	0	497	26.11	2	2	0.5	12	13.5	40.33	49.31	23.13	72	46.41	22.09
14	RS	1	1	24	1	60	0	497	26.11	2	2	1	15	13.5	43.05	52.5	21.79	65	46.72	22.76
14	RS	1	1	24	1	60	0	497	26.11	2	2	2	13	13.5	41.99	50.67	21.01	74	47.53	25.43
15	LS	0	1	24	1	54	1	581	24.8	0	1	0	16	16.3	15.96	59.95	0	76	13.61	0
15	LS	0	1	24	1	54	1	581	24.8	0	1	1.5	14	16.3	24.42	59.7	0	70	22.95	0
15	LS	0	1	24	1	54	1	581	24.8	0	1	2	13	16.3	37.09	58.39	8.6	75	36.45	9.41
15	RS	0	0	24	1	54	1	583	25.05	0	1	0	15	15.3	28.99	56.97	11.5	71	31.69	11.9
15	RS	0	0	24	1	54	1	583	25.05	0	1	1.5	14	15.3	29.11	51.61	11.3	60	28.31	16.99
15	RS	0	0	24	1	54	1	583	25.05	0	1	2	17	15.3	29.82	55.63	12.12	71	27.83	13.3

## Sheet: by NFLD
Longitudinal Changes in Superficial Microvasculature in Glaucomatous Retinal Nerve Fiber Layer Defects after Disc Hemorrhage. Yoko Okamoto, Tadamichi Akagi, Kenji Suda, Takanori Kameda, Masahiro Miyake, Hanako Ohashi Ikeda, Eri Nakano, Akihito Uji, Akitaka Tsujikawa
Patient no.	SideLoc	Intraocular surgery	MvD (Micovasculature dropout)	DH (disc hemorrhage)	observation period	Diag(0:PPG, 1:POAG)	Age	Sex	CCT(central corneal thickness)	AL (axial length)	Medication-baseline	Medication-last	visual field (mean deviation) at baseline	meanIOP	deMv-angle baseline	final deMv-angle	VD baseline	final VD	NFLD angle baseline	final NFLD angle	mean SSI
1	LI	0	1	0	24	1	38	1	566	26.48	0	0	-3.4	17.5	31.88	33.13	62.99	62.94	22.5	21.99	75
1	RI	0	1	1	24	1	38	1	567	27	1	2	-4.24	16.3	50.87	66.37	51.95	45.26	12.84	20.22	67.25
2	LI	0	0	0	25	1	50	0	489	24.42	1	1	-0.95	11.8	21.85	20.9	58.94	63.76	5.18	5.9	70.75
2	RS	0	1	0	25	1	50	0	508	25.06	1	1	-2.64	12.5	41.74	41.68	51.88	49.68	9.56	9.48	73.75
3	LI	0	1	1	24	1	73	1	524	24.88	2	3	-3.53	9.9	41.5	46.76	51.39	41.52	32.8	30.92	60.17
3	LS	0	0	0	24	1	73	1	524	24.88	2	3	-3.53	9.9	17.45	16.59	60.64	65.18	10.62	11.85	60.17
3	RI	0	1	1	24	1	73	1	519.6	25.43	1	1	-3.87	12.8	30.24	38.04	60.24	59.81	29.58	28.87	68
4	LS	0	0	1	18	1	63	0	557	25.34	0	2	-1.72	19	34.69	39.96	59.34	59.59	18.14	20.49	82.5
4	RI	0	0	0	18	1	63	0	556	25.18	0	2	-2.22	20.3	31.36	27.55	58.34	60.03	8.87	8.78	77.25
5	LI	0	0	0	25	1	53	1	534	26.58	4	4	-9.38	11.7	45.24	60.3	43.91	48.2	41.57	38.95	67.67
5	RI	0	1	1	25	1	53	1	534	26.58	4	4	-5.5	12.8	47.85	59.03	39.23	39.16	30.14	30.8	64.17
5	RS	0	0	0	25	1	53	1	534	26.58	4	4	-5.5	12.8	20.4	21.29	55.92	53.85	5.09	8.53	64.17
6	LI	0	0	1	24	1	47	0	566	23.41	2	3	-3.58	13.1	44.91	53.14	61.13	59.48	45.12	48.65	74.5
6	LS	0	0	1	24	1	47	0	566	23.41	2	3	-3.58	13.1	18.35	27.52	58.21	57.58	8.42	7.62	74.5
7	LI	0	1	1	12	1	54	0	554	22.89	4	4	-11.8	15.7	32.39	41.39	53.16	55.1	33.22	36.17	73.33
7	LS	0	0	0	12	1	54	0	554	22.89	4	4	-11.8	15.7	37.81	37.74	49.79	47.45	29.01	43.12	73.33
7	RI	0	1	1	12	0	54	0	539	22.92	4	4	-1.64	14.7	36.88	33.53	58.78	59.82	26.57	26.98	72.67
8	LS	0	0	0	11	1	65	1	530	23.47	1	1	-13.07	15.5	54.64	59.52	45.72	48.03	52.65	54.92	75.5
8	RI	0	1	0	11	0	65	1	534	23.41	1	1	-0.59	15.8	24.88	29.77	50.26	54.82	10.33	10.52	72
9	LI	0	0	1	22	1	60	1	511	26.02	1	1	-1.18	12.6	8.99	17.19	56.13	53.73	6.88	12.61	81
9	RI	0	1	0	22	1	59	1	503	25.82	1	1	-2.72	12.7	46.63	45.2	42.43	47.97	15.41	15.87	84.67
10	RI	0	0	0	18	1	49	0	436	26.85	0	2	-1.08	10.7	44.5	44.98	62.27	67.44	9.19	10.32	73.33
11	LI	0	1	1	28	1	45	0	499	25.11	1	3	-3.65	11.7	33.52	53.51	53.34	48.78	26.59	32.62	76.75
11	LS	0	1	1	28	1	45	0	499	25.11	1	3	-3.65	11.7	35.11	44.39	51.28	45.32	38.38	36.15	76.75
11	RI	0	1	1	28	1	45	0	500	24.92	1	3	-3.63	11.7	27.28	45.36	51.61	52.66	18.14	28.73	77
11	RS	0	0	1	28	1	45	0	500	24.92	1	3	-3.63	11.7	33.49	46.03	52.57	53.67	3.84	9.53	77
12	LI	0	0	1	13	1	49	0	528	25.43	1	2	-3.64	19	21.4	29.74	57.31	59.76	20.98	23.27	80.25
13	LS	0	0	0	25	1	46	1	468	24.79	2	2	-7.69	12	12.65	11.11	60.42	58.18	12.68	12.6	66.67
13	RI	0	0	1	25	0	46	1	467	24.77	1	2	-1.17	11.3	5.25	13.58	61.19	64.15	0	7.03	75.33
14	RS	0	1	1	24	1	60	0	497	26.11	2	2	-3.19	13.5	35.94	41.99	49.33	50.67	21.21	21.01	70.5
15	LS	0	0	1	24	1	54	1	581	24.8	0	1	-0.22	16.3	15.96	37.09	59.95	58.39	0	8.6	73.67
15	RS	0	0	0	24	1	54	1	583	25.05	0	1	-0.22	15.3	28.99	29.82	56.97	55.63	11.5	12.12	67.33

## Sheet: slope of deMv,VD,NFLD
Longitudinal Changes in Superficial Microvasculature in Glaucomatous Retinal Nerve Fiber Layer Defects after Disc Hemorrhage. Yoko Okamoto, Tadamichi Akagi, Kenji Suda, Takanori Kameda, Masahiro Miyake, Hanako Ohashi Ikeda, Eri Nakano, Akihito Uji, Akitaka Tsujikawa
side:patient no.	deMv-angle Slope before IOP adjusted	VD Slope before adjusted by IOP and SSI	NFLD angle Slope before IOP adjusted		deMv-angle Slope after IOP adjusted	VD Slope after adjusted by IOP and SSI	NFLD angle Slope after IOP adjusted			DH
LI:2	0.14836	-3.89225	-0.204273		0.133919	0.867961	0.489136			0
LI:1	1.16869	-3.97844	-0.632292		1.15425	0.78177	0.0611174			0
LI:3	4.49596	-6.11014	0.168781		4.48152	-1.34992	0.86219			1
LI:5	4.54749	-3.05226	-1.375		4.53305	1.70795	-0.681595			0
LI:6	4.703	-5.8943	0.566331		4.68855	-1.13409	1.25974			1
LI:7	5.19587	-5.44445	1.22694		5.18143	-0.684237	1.92035			1
LI:9	3.95031	-4.7082	1.72974		3.93587	0.0520096	2.42315			1
LI:11	6.14329	-5.50173	1.18736		6.12884	-0.741516	1.88077			1
LI:12	4.77399	-5.59709	1.08213		4.75954	-0.836872	1.77554			1
LS:3	0.12794	-3.8636	-0.509707		0.113498	0.896614	0.183703			0
LS:4	4.01668	-5.74235	0.901976		4.00223	-0.98214	1.59539			1
LS:6	4.05288	-5.95472	0.498772		4.03843	-1.1945	1.19218			1
LS:7	1.0439	-3.67693	0.777155		1.02945	1.08328	1.47056			0
LS:8	2.56248	-3.1777	-0.733941		2.54803	1.58251	-0.040531			0
LS:11	4.7295	-5.51819	1.81451		4.71506	-0.757971	2.50792			1
LS:13	-0.543347	-4.00064	-0.281067		-0.557789	0.759575	0.412342			0
LS:15	5.79747	-5.73048	1.87027		5.78303	-0.970269	2.56368			1
RI:1	6.15818	-5.98561	1.44766		6.14374	-1.2254	2.14107			1
RI:3	4.16646	-5.79019	-0.476799		4.15202	-1.02998	0.21661			1
RI:4	-0.0538095	-3.91858	-0.486121		-0.0682509	0.841635	0.207289			0
RI:5	6.02749	-5.1766	0.377539		6.01305	-0.416387	1.07095			1
RI:7	4.09139	-5.29897	1.06451		4.07695	-0.538754	1.75792			1
RI:8	1.55197	-3.04628	-0.365164		1.53753	1.71394	0.328246			0
RI:9	0.854022	-3.11356	-0.373006		0.83958	1.64665	0.320403			0
RI:10	1.36212	-3.83612	-0.16333		1.34767	0.924098	0.530079			0
RI:11	5.56668	-5.39493	2.3916		5.55224	-0.634716	3.08501			1
RI:13	3.42498	-5.78271	2.02979		3.41054	-1.02249	2.7232			1
RS:2	0.781049	-4.10098	-0.424047		0.766607	0.659231	0.269362			0
RS:5	0.989981	-2.96915	-0.887745		0.97554	1.79106	-0.194335			0
RS:11	4.79337	-5.42542	1.54111		4.77893	-0.665208	2.23451			1
RS:14	4.25822	-5.34919	0.250488		4.24378	-0.588978	0.943897			1
RS:15	0.782888	-3.97976	-0.225999		0.768447	0.780451	0.467411			0
